# Supplementary material for: (Z)-{[3-(Hydroxy­meth­yl)-1,3-thia­zolidin-2-yl­idene]amino}formonitrile
Source: Acta Crystallogr Sect E Struct Rep Online. 2009 Jun 20;65(Pt 7):o1645. doi: 10.1107/S1600536809023095 (PMC2969489; doi:10.1107/S1600536809023095)
Supplement: Supplementary file 1 [file e-65-o1645-sup1.cif]

##############################################################################
###                                                                        ###
###        Electronic paper (Acta Crystallographica Section E)             ###
###                                                                        ###
##############################################################################
#                                                                            #
# This CIF contains the data in a paper accepted for publication in Acta     #
# Crystallographica Section E. It conforms to the requirements of Notes      #
# for Authors for Section E, and has been peer reviewed under the auspices   #
# of the IUCr Commission on Journals.                                        #
#                                                                            #
# Full details of the Crystallographic Information File format               #
# are given in the paper "The Crystallographic Information File (CIF):       #
# a New Standard Archive File for Crystallography" by S. R. Hall, F. H.      #
# Allen and I. D. Brown [Acta Cryst. (1991), A47, 655-685].                  #
#                                                                            #
# The current version of the core CIF dictionary is obtainable from          #
# ftp://ftp.iucr.org/pub/cif_core.dic. The current version number is 2.4.    #
#                                                                            #
# Software is freely available for graphical display of the structure(s) in  #
# this CIF.  For information consult the CIF home page http://www.iucr.org/  #
# cif/home.html                                                              #
#                                                                            #
# This file may be used for bona fide research purposes within the           #
# scientific community so long as proper attribution is given to the journal # 
# article from which it was obtained.                                        #
#                                                                            #
##############################################################################
                                             
data_I
_audit_creation_method     SHELXL-97
_chemical_name_systematic
;
(<i>Z</i>)-{[3-(Hydroxymethyl)-1,3-thiazolidin-2-ylidene]amino}formonitrile
;
_chemical_name_common     ?
_chemical_formula_moiety     'C5 H7 N3 O S'
_chemical_formula_sum     'C5 H7 N3 O S'
_chemical_formula_iupac     'C5 H7 N3 O S'
_chemical_formula_weight     157.20
_chemical_melting_point     ?
_symmetry_cell_setting     Triclinic
_symmetry_space_group_name_H-M     'P -1'
_symmetry_space_group_name_HALL     '-P 1'
loop_
    _symmetry_equiv_pos_as_xyz
    'x, y, z'
    '-x, -y, -z'
_cell_length_a     5.5321(11)
_cell_length_b     8.1790(16)
_cell_length_c     8.4978(17)
_cell_angle_alpha     101.56(3)
_cell_angle_beta     100.39(3)
_cell_angle_gamma     105.47(3)
_cell_volume     351.75(16)
_cell_formula_units_Z     2
_cell_measurement_reflns_used     2501
_cell_measurement_theta_min     2.27
_cell_measurement_theta_max     25.11
_cell_measurement_temperature     293(2)
_exptl_crystal_description     needle
_exptl_crystal_colour     colorless
_exptl_crystal_size_max     0.22
_exptl_crystal_size_mid     0.17
_exptl_crystal_size_min     0.13
_exptl_crystal_density_diffrn     1.484
_exptl_crystal_density_meas     ?
_exptl_crystal_density_method     'not measured'
_exptl_crystal_F_000     164
_exptl_absorpt_coefficient_mu     0.390
_exptl_absorpt_correction_type     multi-scan
_exptl_absorpt_process_details     '(ABSCOR; Higashi, 1995)'
_exptl_absorpt_correction_T_min     0.9192
_exptl_absorpt_correction_T_max     0.9511
_exptl_special_details
;
;
_diffrn_ambient_temperature     293(2)
_diffrn_radiation_type     MoK\a
_diffrn_radiation_wavelength     0.71073
_diffrn_radiation_source     'Rotating Anode'
_diffrn_radiation_monochromator     graphite
_diffrn_measurement_device_type     'Rigaku R-AXIS RAPID IP area-detector'
_diffrn_measurement_method     '\w oscillation'
_diffrn_detector_area_resol_mean     ?
_diffrn_reflns_number     2778
_diffrn_reflns_av_R_equivalents     0.0135
_diffrn_reflns_av_sigmaI/netI     0.0175
_diffrn_reflns_theta_min     3.16
_diffrn_reflns_theta_max     24.99
_diffrn_reflns_theta_full     24.99
_diffrn_measured_fraction_theta_max     0.998
_diffrn_measured_fraction_theta_full     0.998
_diffrn_reflns_limit_h_min     -6
_diffrn_reflns_limit_h_max     6
_diffrn_reflns_limit_k_min     -9
_diffrn_reflns_limit_k_max     9
_diffrn_reflns_limit_l_min     -10
_diffrn_reflns_limit_l_max     10
_diffrn_standards_number     0
_diffrn_standards_interval_count     ?
_diffrn_standards_interval_time     ?
_diffrn_standards_decay_%     0
_refine_special_details
;
 Refinement of F^2^ against ALL reflections.  The weighted R-factor wR and
 goodness of fit S are based on F^2^, conventional R-factors R are based
 on F, with F set to zero for negative F^2^. The threshold expression of
 F^2^ > 2sigma(F^2^) is used only for calculating R-factors(gt) etc. and is
 not relevant to the choice of reflections for refinement.  R-factors based
 on F^2^ are statistically about twice as large as those based on F, and R-
 factors based on ALL data will be even larger.
;
_reflns_number_total     1234
_reflns_number_gt     1027
_reflns_threshold_expression     I>2\s(I)
_refine_ls_structure_factor_coef     Fsqd
_refine_ls_matrix_type     full
_refine_ls_R_factor_all     0.0416
_refine_ls_R_factor_gt     0.0322
_refine_ls_wR_factor_gt     0.0911
_refine_ls_wR_factor_ref     0.1193
_refine_ls_goodness_of_fit_ref     1.189
_refine_ls_restrained_S_all     1.189
_refine_ls_number_reflns     1234
_refine_ls_number_parameters     96
_refine_ls_number_restraints     0
_refine_ls_hydrogen_treatment     mixed
_refine_ls_weighting_scheme     calc
_refine_ls_weighting_details
           'calc w=1/[\s^2^(Fo^2^)+(0.0703P)^2^+0.06P] where P=(Fo^2^+2Fc^2^)/3'
_atom_sites_solution_hydrogens     geom
_atom_sites_solution_primary     direct
_atom_sites_solution_secondary     difmap
_refine_ls_shift/su_max     0.000
_refine_ls_shift/su_mean     0.000
_refine_diff_density_max     0.326
_refine_diff_density_min     -0.246
_refine_ls_extinction_method     'SHELXTL (Sheldrick, 2008)'
_refine_ls_extinction_coef     0.052(16)
_refine_ls_extinction_expression
                                  'Fc^*^=kFc[1+0.001xFc^2^\l^3^/sin(2\q)]^-1/4^'
loop_
    _atom_type_symbol
    _atom_type_description
    _atom_type_scat_dispersion_real
    _atom_type_scat_dispersion_imag
    _atom_type_scat_source
    'C' 'C' 0.0033 0.0016
                         'International Tables Vol C Tables 4.2.6.8 and 6.1.1.4'
    'H' 'H' 0.0000 0.0000
                         'International Tables Vol C Tables 4.2.6.8 and 6.1.1.4'
    'N' 'N' 0.0061 0.0033
                         'International Tables Vol C Tables 4.2.6.8 and 6.1.1.4'
    'O' 'O' 0.0106 0.0060
                         'International Tables Vol C Tables 4.2.6.8 and 6.1.1.4'
    'S' 'S' 0.1246 0.1234
                         'International Tables Vol C Tables 4.2.6.8 and 6.1.1.4'
_computing_data_collection     'RAPID-AUTO (Rigaku, 2004)'
_computing_cell_refinement     'RAPID-AUTO (Rigaku, 2004)'
_computing_data_reduction     'RAPID-AUTO (Rigaku, 2004)'
_computing_structure_solution     'SHELXTL (Sheldrick, 2008)'
_computing_structure_refinement     'SHELXTL (Sheldrick, 2008)'
_computing_molecular_graphics     'SHELXTL (Sheldrick, 2008)'
_computing_publication_material     'SHELXTL (Sheldrick, 2008)'
loop_
    _atom_site_type_symbol
    _atom_site_label
    _atom_site_fract_x
    _atom_site_fract_y
    _atom_site_fract_z
    _atom_site_U_iso_or_equiv
    _atom_site_adp_type
    _atom_site_calc_flag
    _atom_site_refinement_flags
    _atom_site_occupancy
    _atom_site_disorder_assembly
    _atom_site_disorder_group
    S S1 0.15141(12) 0.91511(8) 0.84635(8) 0.0509(3) Uani d . 1 . .
    O O1 0.3210(4) 0.3944(2) 0.6397(3) 0.0640(6) Uani d . 1 . .
    N N1 0.3875(3) 0.6968(2) 0.7503(2) 0.0450(5) Uani d . 1 . .
    N N2 0.2714(4) 0.6719(2) 0.9942(2) 0.0490(5) Uani d . 1 . .
    N N3 0.0736(5) 0.7702(3) 1.2185(3) 0.0640(6) Uani d . 1 . .
    C C1 0.3729(7) 0.7839(5) 0.6182(4) 0.0724(9) Uani d . 1 . .
    H H1B 0.2783 0.6980 0.5138 0.087 Uiso calc R 1 . .
    H H1C 0.5460 0.8400 0.6090 0.087 Uiso calc R 1 . .
    C C2 0.2400(6) 0.9180(4) 0.6529(3) 0.0592(7) Uani d . 1 . .
    H H2B 0.0866 0.8916 0.5642 0.071 Uiso calc R 1 . .
    H H2C 0.3545 1.0335 0.6600 0.071 Uiso calc R 1 . .
    C C3 0.4959(5) 0.5525(3) 0.7414(3) 0.0529(6) Uani d . 1 . .
    H H3A 0.6495 0.5809 0.6993 0.063 Uiso calc R 1 . .
    H H3B 0.5477 0.5389 0.8521 0.063 Uiso calc R 1 . .
    C C4 0.2782(4) 0.7467(3) 0.8711(3) 0.0395(5) Uani d . 1 . .
    C C5 0.1620(5) 0.7289(3) 1.1096(3) 0.0482(6) Uani d . 1 . .
    H H1A 0.216(6) 0.353(4) 0.686(4) 0.080(10) Uiso d . 1 . .
loop_
    _atom_site_aniso_label
    _atom_site_aniso_U_11
    _atom_site_aniso_U_22
    _atom_site_aniso_U_33
    _atom_site_aniso_U_12
    _atom_site_aniso_U_13
    _atom_site_aniso_U_23
    S1 0.0639(4) 0.0564(4) 0.0506(4) 0.0356(3) 0.0251(3) 0.0217(3)
    O1 0.0818(13) 0.0500(10) 0.0697(13) 0.0227(9) 0.0443(11) 0.0109(9)
    N1 0.0543(11) 0.0508(10) 0.0416(11) 0.0272(9) 0.0206(9) 0.0158(8)
    N2 0.0661(12) 0.0492(11) 0.0457(12) 0.0278(9) 0.0249(9) 0.0202(9)
    N3 0.0854(16) 0.0641(13) 0.0531(14) 0.0263(12) 0.0342(12) 0.0195(11)
    C1 0.101(2) 0.102(2) 0.0584(17) 0.0688(19) 0.0462(16) 0.0452(16)
    C2 0.0827(17) 0.0620(15) 0.0481(15) 0.0335(14) 0.0262(13) 0.0240(12)
    C3 0.0601(14) 0.0561(14) 0.0562(15) 0.0318(12) 0.0255(12) 0.0166(12)
    C4 0.0416(11) 0.0386(10) 0.0389(12) 0.0140(9) 0.0111(9) 0.0087(9)
    C5 0.0622(14) 0.0462(12) 0.0421(14) 0.0191(11) 0.0171(11) 0.0179(10)
_geom_special_details
;
 All esds (except the esd in the dihedral angle between two l.s. planes)
 are estimated using the full covariance matrix.  The cell esds are taken
 into account individually in the estimation of esds in distances, angles
 and torsion angles; correlations between esds in cell parameters are only
 used when they are defined by crystal symmetry.  An approximate (isotropic)
 treatment of cell esds is used for estimating esds involving l.s. planes.
;
loop_
    _geom_bond_atom_site_label_1
    _geom_bond_atom_site_label_2
    _geom_bond_site_symmetry_2
    _geom_bond_distance
    _geom_bond_publ_flag
    S1 C4 . 1.735(2) ?
    S1 C2 . 1.801(3) ?
    O1 C3 . 1.392(3) ?
    O1 H1A . 0.80(3) ?
    N1 C4 . 1.331(3) ?
    N1 C1 . 1.447(3) ?
    N1 C3 . 1.455(3) ?
    N2 C5 . 1.314(3) ?
    N2 C4 . 1.315(3) ?
    N3 C5 . 1.156(3) ?
    C1 C2 . 1.486(4) ?
    C1 H1B . 0.9700 ?
    C1 H1C . 0.9700 ?
    C2 H2B . 0.9700 ?
    C2 H2C . 0.9700 ?
    C3 H3A . 0.9700 ?
    C3 H3B . 0.9700 ?
loop_
    _geom_angle_atom_site_label_1
    _geom_angle_atom_site_label_2
    _geom_angle_atom_site_label_3
    _geom_angle_site_symmetry_1
    _geom_angle_site_symmetry_3
    _geom_angle
    _geom_angle_publ_flag
    C4 S1 C2 . . 92.28(11) ?
    C3 O1 H1A . . 111(2) ?
    C4 N1 C1 . . 116.2(2) ?
    C4 N1 C3 . . 122.77(19) ?
    C1 N1 C3 . . 120.8(2) ?
    C5 N2 C4 . . 118.1(2) ?
    N1 C1 C2 . . 110.0(2) ?
    N1 C1 H1B . . 109.7 ?
    C2 C1 H1B . . 109.7 ?
    N1 C1 H1C . . 109.7 ?
    C2 C1 H1C . . 109.7 ?
    H1B C1 H1C . . 108.2 ?
    C1 C2 S1 . . 108.30(18) ?
    C1 C2 H2B . . 110.0 ?
    S1 C2 H2B . . 110.0 ?
    C1 C2 H2C . . 110.0 ?
    S1 C2 H2C . . 110.0 ?
    H2B C2 H2C . . 108.4 ?
    O1 C3 N1 . . 112.3(2) ?
    O1 C3 H3A . . 109.1 ?
    N1 C3 H3A . . 109.1 ?
    O1 C3 H3B . . 109.1 ?
    N1 C3 H3B . . 109.1 ?
    H3A C3 H3B . . 107.9 ?
    N2 C4 N1 . . 121.5(2) ?
    N2 C4 S1 . . 125.35(17) ?
    N1 C4 S1 . . 113.20(17) ?
    N3 C5 N2 . . 174.2(3) ?
loop_
    _geom_torsion_atom_site_label_1
    _geom_torsion_atom_site_label_2
    _geom_torsion_atom_site_label_3
    _geom_torsion_atom_site_label_4
    _geom_torsion_site_symmetry_1
    _geom_torsion_site_symmetry_2
    _geom_torsion_site_symmetry_3
    _geom_torsion_site_symmetry_4
    _geom_torsion
    _geom_torsion_publ_flag
    C4 N1 C1 C2 . . . . 1.7(4) ?
    C3 N1 C1 C2 . . . . 176.5(2) ?
    N1 C1 C2 S1 . . . . -0.2(3) ?
    C4 S1 C2 C1 . . . . -0.9(2) ?
    C4 N1 C3 O1 . . . . 95.2(3) ?
    C1 N1 C3 O1 . . . . -79.2(3) ?
    C5 N2 C4 N1 . . . . 179.5(2) ?
    C5 N2 C4 S1 . . . . -0.6(3) ?
    C1 N1 C4 N2 . . . . 177.4(2) ?
    C3 N1 C4 N2 . . . . 2.8(3) ?
    C1 N1 C4 S1 . . . . -2.5(3) ?
    C3 N1 C4 S1 . . . . -177.14(17) ?
    C2 S1 C4 N2 . . . . -178.0(2) ?
    C2 S1 C4 N1 . . . . 1.95(18) ?
    C4 N2 C5 N3 . . . . -171(3) ?
loop_
    _geom_hbond_atom_site_label_D
    _geom_hbond_atom_site_label_H
    _geom_hbond_atom_site_label_A
    _geom_hbond_site_symmetry_A
    _geom_hbond_distance_DH
    _geom_hbond_distance_HA
    _geom_hbond_distance_DA
    _geom_hbond_angle_DHA
    O1 H1A N3 2_567 0.80(3) 2.04(3) 2.839(3) 174(3)
data_global
_journal_date_recd_electronic     2009-06-13
_journal_date_accepted     2009-06-16
_journal_name_full     'Acta Crystallographica, Section E'
_journal_year     2009
_journal_volume     65
_journal_issue      7
_journal_page_first     o1645
_journal_page_last     o1645
_journal_paper_category     QO
_journal_coeditor_code     HG2526
_publ_contact_author_name     'Yu-ming Li'
_publ_contact_author_address
;
Institute of Cardiovascular Disease,
Pingjin Hospital,
Medical College of Armed Police Force,
Tianjin 300162,
People's Republic of China
;
_publ_contact_author_email     'yuming_li2009@yahoo.cn'
_publ_contact_author_fax     '+86-22-60578777'
_publ_contact_author_phone     '+86-22-60578777'
_publ_section_title
;
(<i>Z</i>)-{[3-(Hydroxymethyl)-1,3-thiazolidin-2-ylidene]amino}formonitrile
;
loop_
    _publ_author_name
    _publ_author_footnote
    _publ_author_address
    'Xin-Lin Liu' .
;
Institute of Cardiovascular Disease,
Pingjin Hospital,
Medical College of Armed Police Force,
Tianjin 300162,
People's Republic of China
;
    'Yu-Ming Li' .
;
Institute of Cardiovascular Disease,
Pingjin Hospital,
Medical College of Armed Police Force,
Tianjin 300162,
People's Republic of China
;
