# Supplementary material for: (Z)-{[3-(Hydroxy­meth­yl)-1,3-thia­zolidin-2-yl­idene]amino}formonitrile
Source: Acta Crystallogr Sect E Struct Rep Online. 2009 Jun 20;65(Pt 7):o1645. doi: 10.1107/S1600536809023095 (PMC2969489; doi:10.1107/S1600536809023095)
Supplement: Supplementary file 2 [file e-65-o1645-Isup2.hkl]

# 
# h,k,l, Fc-squared, Fo-squared, sigma(Fo-squared) and status flag 
# 
data_I
_shelx_title ' 90310A in P-1' 
_shelx_refln_list_code          4 
_shelx_F_calc_maximum       76.09 
_exptl_crystal_F_000       164.00 
_reflns_d_resolution_high  0.8411 
 
loop_ 
 _symmetry_equiv_pos_as_xyz 
 'x, y, z' 
 '-x, -y, -z' 
 
_cell_length_a     5.5321 
_cell_length_b     8.1790 
_cell_length_c     8.4978 
_cell_angle_alpha 101.560 
_cell_angle_beta  100.391 
_cell_angle_gamma 105.473 
 
_shelx_F_squared_multiplier     1.000 
 
loop_ 
 _refln_index_h 
 _refln_index_k 
 _refln_index_l 
 _refln_F_squared_calc 
 _refln_F_squared_meas 
 _refln_F_squared_sigma 
 _refln_observed_status 
   1   0   0       40.59       31.38      0.48 o 
   2   0   0      498.83      521.57      3.29 o 
   3   0   0       28.63       28.38      0.30 o 
   4   0   0       21.94       22.24      0.36 o 
   5   0   0        4.04        3.64      0.36 o 
   6   0   0        2.85        1.55      1.53 o 
  -6   1   0        3.54        1.90      1.88 o 
  -5   1   0       12.76       13.27      0.46 o 
  -4   1   0       24.85       20.71      0.62 o 
  -3   1   0      285.85      297.07      3.04 o 
  -2   1   0      280.63      295.19      1.29 o 
  -1   1   0      534.48      562.52      5.11 o 
   1   1   0     5789.18     5339.68     20.06 o 
   2   1   0        8.14        6.47      0.17 o 
   3   1   0       51.22       49.60      0.39 o 
   4   1   0       37.44       38.00      0.77 o 
   5   1   0        0.84        0.30      0.33 o 
  -6   2   0       19.93       20.26      0.60 o 
  -5   2   0       23.90       26.16      0.50 o 
  -4   2   0       12.72       13.34      0.34 o 
  -3   2   0      254.48      262.14      2.24 o 
  -2   2   0       95.86       93.68      0.89 o 
  -1   2   0      721.53      710.26     21.42 o 
   0   2   0      450.71      510.55      7.50 o 
   1   2   0      313.58      299.43      1.30 o 
   2   2   0      209.85      192.63      0.94 o 
   3   2   0       32.53       35.63      0.35 o 
   4   2   0        0.85        0.96      0.15 o 
   5   2   0        7.05        7.11      0.67 o 
  -6   3   0        0.49        0.55      0.43 o 
  -5   3   0       27.98       29.30      0.53 o 
  -4   3   0      110.90      110.38      1.43 o 
  -3   3   0       67.14       72.85      0.56 o 
  -2   3   0     1772.87     1742.36     84.86 o 
  -1   3   0       37.42       34.06      0.81 o 
   0   3   0      142.16      168.51      1.14 o 
   1   3   0       84.72      106.04      3.35 o 
   2   3   0       28.57       30.94      0.37 o 
   3   3   0        9.33        7.25      0.39 o 
   4   3   0       24.17       22.23      1.27 o 
   5   3   0        1.06        1.87      0.76 o 
  -6   4   0        0.00        0.10      0.38 o 
  -5   4   0       25.68       26.47      0.59 o 
  -4   4   0       52.38       57.57      0.78 o 
  -3   4   0       41.13       39.33      1.12 o 
  -2   4   0        3.98        7.52      0.68 o 
  -1   4   0      828.57      894.01      7.67 o 
   0   4   0        1.85        0.76      0.20 o 
   1   4   0      346.89      365.35      2.03 o 
   2   4   0       34.17       39.31      0.61 o 
   3   4   0        0.01        0.02      0.26 o 
   4   4   0        0.27        0.06      0.15 o 
  -6   5   0        0.16        0.28      0.78 o 
  -5   5   0        0.38        0.81      0.78 o 
  -4   5   0       43.37       41.95      1.30 o 
  -3   5   0      132.12      133.40      2.04 o 
  -2   5   0        0.86        0.05      0.98 o 
  -1   5   0      333.02      327.18      4.15 o 
   0   5   0      139.94        2.41      1.22 o 
   1   5   0       13.99       13.98      0.37 o 
   2   5   0       54.55       59.51      0.64 o 
   3   5   0       19.37       18.12      0.45 o 
   4   5   0        1.11        1.52      0.58 o 
  -6   6   0       24.30       25.82      1.33 o 
  -5   6   0        0.01        0.24      0.84 o 
  -4   6   0       20.67       23.44      1.85 o 
  -3   6   0       76.36       70.39      1.64 o 
  -2   6   0        8.03        7.93      0.98 o 
  -1   6   0        1.88        0.81      0.40 o 
   0   6   0      225.32      233.49      2.07 o 
   1   6   0       70.41       71.94      0.65 o 
   2   6   0       16.81       17.02      0.39 o 
   3   6   0        5.80        6.29      0.34 o 
  -5   7   0        7.31        6.72      1.86 o 
  -4   7   0        0.46        0.46      0.93 o 
  -3   7   0       26.08       27.94      0.79 o 
  -2   7   0      187.04      173.05      2.05 o 
  -1   7   0       13.99       15.08      1.35 o 
   0   7   0       17.23       15.83      0.68 o 
   1   7   0       24.64       24.81      0.71 o 
   2   7   0        5.42        2.97      1.34 o 
  -5   8   0       17.99       18.92      1.02 o 
  -4   8   0        0.67        0.14      0.56 o 
  -3   8   0       16.94       17.91      1.01 o 
  -2   8   0        7.26        8.47      0.81 o 
  -1   8   0       57.24       51.28      1.11 o 
   0   8   0        3.43        4.98      0.67 o 
   1   8   0        6.30        5.07      0.66 o 
  -3   9   0        2.04        1.50      0.80 o 
  -2   9   0       20.32       23.99      1.04 o 
  -1   9   0        6.82        8.30      0.73 o 
   0   9   0        0.12       -0.08      0.65 o 
   0  -9   1        6.33        6.75      0.74 o 
   1  -9   1        3.76        4.36      1.01 o 
   2  -9   1        8.14       10.64      0.96 o 
   3  -9   1       44.12       44.17      1.23 o 
   4  -9   1        7.38        6.66      2.29 o 
  -1  -8   1        0.03        0.23      0.34 o 
   0  -8   1       31.76       31.56      1.68 o 
   1  -8   1        7.16        8.13      0.62 o 
   2  -8   1       24.21       22.10      0.95 o 
   3  -8   1        9.30       14.90      2.03 o 
   4  -8   1       28.42       28.05      2.36 o 
   5  -8   1        1.78        1.05      1.84 o 
  -2  -7   1       13.44       15.47      0.56 o 
  -1  -7   1        7.27        6.61      0.53 o 
   0  -7   1        0.21        0.19      0.24 o 
   1  -7   1       64.76       65.52      0.98 o 
   2  -7   1        0.15       -0.12      1.29 o 
   3  -7   1       82.99       83.50      2.52 o 
   4  -7   1       26.43       32.38      2.17 o 
   5  -7   1        4.83        4.36      1.15 o 
  -3  -6   1        0.03        0.08      0.25 o 
  -2  -6   1        0.40        0.24      0.32 o 
  -1  -6   1       23.42       21.79      0.40 o 
   0  -6   1       97.05       96.48      1.54 o 
   1  -6   1      103.09       92.64      2.19 o 
   2  -6   1       68.53       63.24      2.07 o 
   3  -6   1      109.79      102.93      1.94 o 
   4  -6   1       35.95       34.17      1.35 o 
   5  -6   1       13.29       18.34      1.85 o 
  -4  -5   1        0.17        0.10      0.57 o 
  -3  -5   1        5.43        5.83      0.30 o 
  -2  -5   1       78.26       75.83      0.62 o 
  -1  -5   1        9.67        7.55      0.28 o 
   0  -5   1       26.61       28.67      0.73 o 
   1  -5   1      254.68      289.22     11.40 o 
   2  -5   1      195.53      176.56      2.24 o 
   3  -5   1       72.55       65.50      1.47 o 
   4  -5   1      174.27      160.39      1.42 o 
   5  -5   1       13.90       13.78      0.51 o 
   6  -5   1        1.13        1.80      1.46 o 
  -4  -4   1       13.34       14.97      0.73 o 
  -3  -4   1       11.32       11.22      0.36 o 
  -2  -4   1       13.73       12.55      0.42 o 
  -1  -4   1      472.61      496.22      2.22 o 
   0  -4   1      425.64      429.55      8.12 o 
   1  -4   1      155.49      165.55      3.26 o 
   2  -4   1      962.06     1022.88     27.68 o 
   3  -4   1        7.07        4.88      0.21 o 
   4  -4   1        0.01       -0.11      0.21 o 
   5  -4   1       50.76       49.88      0.90 o 
   6  -4   1        2.33        2.63      0.65 o 
  -5  -3   1        4.83        4.79      0.64 o 
  -4  -3   1        5.46        6.07      0.63 o 
  -3  -3   1      124.51      112.42      1.17 o 
  -2  -3   1       19.37       17.87      0.36 o 
  -1  -3   1      181.06      179.79      0.90 o 
   0  -3   1      803.39      850.22      4.79 o 
   1  -3   1      548.15      577.67      3.51 o 
   2  -3   1       35.99       39.15      0.45 o 
   3  -3   1      586.98      624.70      7.75 o 
   4  -3   1        3.45        3.59      0.32 o 
   5  -3   1       16.80       17.82      0.51 o 
   6  -3   1       12.67       13.24      0.73 o 
  -5  -2   1        0.20        0.36      0.49 o 
  -4  -2   1       59.72       63.78      1.69 o 
  -3  -2   1       10.76        8.29      0.46 o 
  -2  -2   1      193.77      187.36      0.84 o 
  -1  -2   1       38.16       41.81      0.38 o 
   0  -2   1      115.69      107.21      0.91 o 
   1  -2   1      942.19     1006.24      8.16 o 
   2  -2   1        9.96       14.63      0.30 o 
   3  -2   1      195.34      192.81      1.05 o 
   4  -2   1       34.98       41.23      0.56 o 
   5  -2   1        8.64        8.87      0.43 o 
   6  -2   1        5.79        7.06      0.61 o 
  -6  -1   1        0.23        0.49      1.27 o 
  -5  -1   1        5.71        5.99      0.65 o 
  -4  -1   1        0.04        0.34      0.43 o 
  -3  -1   1       92.55       94.32      0.92 o 
  -2  -1   1      216.57      219.56      4.11 o 
  -1  -1   1        5.69        3.88      0.13 o 
   0  -1   1      790.30      754.06      4.69 o 
   1  -1   1      670.79      737.48      4.30 o 
   2  -1   1       18.18       19.22      0.28 o 
   3  -1   1        0.98        0.41      0.19 o 
   4  -1   1      131.04      140.10      0.95 o 
   5  -1   1        1.42        1.00      0.28 o 
   6  -1   1        5.69        2.19      0.79 o 
  -6   0   1        3.54        4.03      0.86 o 
  -5   0   1        9.40        8.48      0.25 o 
  -4   0   1        4.66        5.61      0.29 o 
  -3   0   1       85.27       79.63      0.78 o 
  -2   0   1       10.82       12.33      0.15 o 
  -1   0   1      650.37      587.63      8.43 o 
   1   0   1     3604.38     3309.39     22.35 o 
   2   0   1      293.31      320.29      2.57 o 
   3   0   1      111.17      113.56      1.09 o 
   4   0   1       10.31       11.47      0.37 o 
   5   0   1       14.07       14.20      0.45 o 
  -6   1   1       29.06       27.55      1.12 o 
  -5   1   1        4.56        5.02      0.23 o 
  -4   1   1        4.68        3.67      0.29 o 
  -3   1   1       10.04       13.22      0.35 o 
  -2   1   1      510.52      492.75      2.90 o 
  -1   1   1      162.04      156.63      0.96 o 
   0   1   1      206.73      199.31      1.20 o 
   1   1   1     2821.86     2613.46     11.61 o 
   2   1   1      477.53      558.35      2.49 o 
   3   1   1       21.58       25.76      0.47 o 
   4   1   1       25.21       26.64      0.48 o 
   5   1   1        7.72        7.79      0.45 o 
  -6   2   1        0.19        0.12      0.22 o 
  -5   2   1       61.00       59.02      0.87 o 
  -4   2   1       50.08       51.13      0.82 o 
  -3   2   1       39.55       38.34      0.48 o 
  -2   2   1      160.03      151.86     17.03 o 
  -1   2   1      129.60      126.57      1.41 o 
   0   2   1      916.72      976.35     13.27 o 
   1   2   1      212.10      257.73      1.38 o 
   2   2   1     1429.44     1653.07      6.88 o 
   3   2   1       52.22       53.83      0.53 o 
   4   2   1       13.58       13.08      0.31 o 
   5   2   1        2.24       -0.14      0.51 o 
  -6   3   1       21.81       20.55      0.65 o 
  -5   3   1       41.13       39.25      1.69 o 
  -4   3   1       20.54       22.98      0.51 o 
  -3   3   1      239.63      247.33      4.37 o 
  -2   3   1        7.39        5.78      0.19 o 
  -1   3   1     1086.11     1165.16      9.55 o 
   0   3   1       85.02       88.50      0.77 o 
   1   3   1       46.16       53.15      0.68 o 
   2   3   1       59.84       67.11      0.90 o 
   3   3   1      163.95      172.08      1.39 o 
   4   3   1        3.39        3.39      0.28 o 
  -6   4   1        0.12       -0.05      0.34 o 
  -5   4   1       14.26       15.47      0.48 o 
  -4   4   1      171.39      168.49      1.53 o 
  -3   4   1       51.61       49.72      1.07 o 
  -2   4   1      183.14      207.87      2.00 o 
  -1   4   1       82.87       75.22      1.46 o 
   0   4   1       88.01       96.43      0.86 o 
   1   4   1       41.37       34.26      1.36 o 
   2   4   1        0.05        0.02      0.19 o 
   3   4   1        0.00       -0.07      0.31 o 
   4   4   1        6.70        4.81      1.16 o 
  -6   5   1       18.44       19.09      0.54 o 
  -5   5   1        4.36        4.12      0.30 o 
  -4   5   1        0.03        0.05      0.21 o 
  -3   5   1       81.37       82.47      1.03 o 
  -2   5   1      151.15      138.73      1.33 o 
  -1   5   1       97.92      106.79      0.87 o 
   0   5   1      291.95      310.70      2.16 o 
   1   5   1        1.07        1.70      0.32 o 
   2   5   1        9.95       12.31      0.73 o 
   3   5   1        0.35        1.03      0.67 o 
  -6   6   1       26.47       24.52      1.20 o 
  -5   6   1       49.30       51.93      1.31 o 
  -4   6   1        1.47        1.27      0.49 o 
  -3   6   1       34.72       31.97      0.77 o 
  -2   6   1       49.50       52.86      1.03 o 
  -1   6   1        1.96        1.55      0.17 o 
   0   6   1       14.06       14.23      0.56 o 
   1   6   1      107.33      115.47      1.22 o 
   2   6   1        1.32        2.13      0.67 o 
   3   6   1       11.23       12.85      0.65 o 
  -5   7   1       36.42       35.14      0.95 o 
  -4   7   1       15.99       19.06      0.81 o 
  -3   7   1        0.01        0.05      0.51 o 
  -2   7   1       17.49       18.10      1.18 o 
  -1   7   1       75.63       74.39      0.69 o 
   0   7   1        4.57        4.14      0.36 o 
   1   7   1        8.61        8.81      0.49 o 
   2   7   1       16.15       17.11      0.95 o 
  -4   8   1       30.35       30.39      1.18 o 
  -3   8   1        1.24        2.66      0.67 o 
  -2   8   1        7.56        7.71      0.70 o 
  -1   8   1        8.25        9.20      0.80 o 
   0   8   1       11.49       10.15      0.59 o 
   1   8   1        0.11        0.40      0.42 o 
  -3   9   1        0.98        1.19      0.91 o 
  -2   9   1        0.55        0.57      0.74 o 
  -1   9   1        4.46        4.93      0.93 o 
   0  -9   2        5.04        4.40      0.61 o 
   1  -9   2        9.73       10.61      0.71 o 
   2  -9   2        5.69        7.43      1.26 o 
   3  -9   2       26.49       26.87      1.63 o 
  -2  -8   2       14.26       15.36      0.61 o 
  -1  -8   2        6.42        7.04      0.49 o 
   0  -8   2        0.50        0.40      0.28 o 
   1  -8   2       75.59       76.61      2.46 o 
   2  -8   2       20.54       20.44      1.37 o 
   3  -8   2        4.05        3.18      1.20 o 
   4  -8   2       27.50       28.60      1.56 o 
  -3  -7   2        1.87        1.25      0.72 o 
  -2  -7   2       39.56       37.17      0.75 o 
  -1  -7   2       69.69       72.85      0.79 o 
   0  -7   2       21.11       21.11      0.44 o 
   1  -7   2        0.84        0.95      0.21 o 
   2  -7   2      103.80      110.51      2.10 o 
   3  -7   2        1.41        2.08      1.05 o 
   4  -7   2       11.51       14.12      1.30 o 
   5  -7   2       29.85       31.65      2.32 o 
  -3  -6   2        0.02        0.02      0.18 o 
  -2  -6   2        3.35        2.84      0.29 o 
  -1  -6   2       24.54       28.14      0.52 o 
   0  -6   2      101.60      101.08      0.95 o 
   1  -6   2        2.71        2.27      0.20 o 
   2  -6   2       78.94       82.20      2.36 o 
   3  -6   2       51.58       53.39      0.52 o 
   4  -6   2       45.87       40.42      0.64 o 
   5  -6   2        5.53        7.44      0.57 o 
  -4  -5   2        2.61        3.94      0.83 o 
  -3  -5   2        0.19        0.21      0.20 o 
  -2  -5   2        1.89        2.17      0.26 o 
  -1  -5   2        5.11        6.00      0.35 o 
   0  -5   2        8.90       10.04      0.40 o 
   1  -5   2       33.26       31.42      0.38 o 
   2  -5   2        0.54        0.40      0.63 o 
   3  -5   2      116.48      120.02      1.10 o 
   4  -5   2        9.59       10.02      0.53 o 
   5  -5   2       57.58       53.99      0.74 o 
  -5  -4   2        0.01        0.18      1.21 o 
  -4  -4   2       24.05       24.90      1.50 o 
  -3  -4   2       10.69       11.20      0.37 o 
  -2  -4   2       78.56       85.46      0.62 o 
  -1  -4   2        7.17        6.87      0.34 o 
   0  -4   2       26.06       26.86      0.53 o 
   1  -4   2       33.13       34.77      0.76 o 
   2  -4   2      263.32      283.48      1.59 o 
   3  -4   2      154.12      151.14      1.44 o 
   4  -4   2       35.73       33.67      0.68 o 
   5  -4   2        5.91        4.88      0.43 o 
   6  -4   2       13.35       12.40      0.55 o 
  -5  -3   2        0.60        0.72      0.78 o 
  -4  -3   2        3.90        3.52      0.69 o 
  -3  -3   2       30.58       35.71      1.17 o 
  -2  -3   2       52.82       46.72      0.62 o 
  -1  -3   2      160.18      182.86      1.19 o 
   0  -3   2     1092.27     1203.49      8.02 o 
   1  -3   2      140.24      161.35      1.40 o 
   2  -3   2        0.26        0.30      0.17 o 
   3  -3   2      209.34      220.84      1.45 o 
   4  -3   2       98.33      103.08      1.00 o 
   5  -3   2        5.75        6.94      0.50 o 
   6  -3   2       10.03        9.77      0.62 o 
  -5  -2   2       33.36       33.30      1.71 o 
  -4  -2   2       17.46       15.67      0.82 o 
  -3  -2   2      107.23      120.07      1.86 o 
  -2  -2   2       94.71       96.15      0.50 o 
  -1  -2   2        2.04        2.90      0.23 o 
   0  -2   2       54.00       44.69      0.82 o 
   1  -2   2     1834.54     1874.60     10.48 o 
   2  -2   2      757.86      800.56      8.88 o 
   3  -2   2       15.90       13.65      0.48 o 
   4  -2   2      169.32      169.14      1.72 o 
   5  -2   2        6.03        7.10      0.54 o 
   6  -2   2        0.00        0.28      0.44 o 
  -6  -1   2        1.44        1.49      0.85 o 
  -5  -1   2        8.95        9.04      0.83 o 
  -4  -1   2       27.19       27.24      1.17 o 
  -3  -1   2      141.27      143.55      1.75 o 
  -2  -1   2      113.54      122.83      2.67 o 
  -1  -1   2     1012.67      982.89      5.20 o 
   0  -1   2        0.95        0.30      0.31 o 
   1  -1   2        2.38        2.85      0.48 o 
   2  -1   2      175.33      179.28      1.11 o 
   3  -1   2      174.81      180.22      1.28 o 
   4  -1   2        3.37        2.60      0.45 o 
   5  -1   2       50.84       53.48      1.25 o 
  -6   0   2        2.27        2.16      0.80 o 
  -5   0   2        4.34        4.67      1.05 o 
  -4   0   2      105.01      102.91      0.63 o 
  -3   0   2       28.33       26.20      0.32 o 
  -2   0   2     1062.02     1054.63     18.06 o 
  -1   0   2      148.44      140.48      0.93 o 
   0   0   2     1012.12     1018.62      5.65 o 
   1   0   2        1.92        4.73      0.48 o 
   2   0   2       11.50        9.66      0.33 o 
   3   0   2       11.65       12.92      0.41 o 
   4   0   2        0.74        0.50      0.39 o 
   5   0   2        2.99        3.73      0.45 o 
  -6   1   2        8.85        7.25      0.83 o 
  -5   1   2       54.81       57.75      0.59 o 
  -4   1   2        6.14        5.61      0.29 o 
  -3   1   2       85.08       85.15      0.78 o 
  -2   1   2      251.62      275.46      2.46 o 
  -1   1   2      918.64      915.11      5.07 o 
   0   1   2       20.32       28.73      1.21 o 
   1   1   2        0.00        0.01      0.15 o 
   2   1   2      328.32      319.04      1.84 o 
   3   1   2       12.33        9.43      0.46 o 
   4   1   2        0.32        0.01      0.23 o 
   5   1   2        0.58        0.49      0.42 o 
  -6   2   2       58.63       55.71      0.63 o 
  -5   2   2       52.68       51.38      0.58 o 
  -4   2   2       79.31       79.31      0.72 o 
  -3   2   2       64.68       62.35      1.19 o 
  -2   2   2        6.39        4.52      0.32 o 
  -1   2   2        0.09        0.41      0.21 o 
   0   2   2        3.08        3.02      0.26 o 
   1   2   2      162.92      165.21      1.09 o 
   2   2   2       31.53       22.22      0.43 o 
   3   2   2      275.92      297.18      3.96 o 
   4   2   2        3.28        2.41      0.47 o 
   5   2   2        2.66        1.30      0.91 o 
  -6   3   2       64.30       62.07      0.81 o 
  -5   3   2       68.82       68.48      0.72 o 
  -4   3   2      278.94      271.16      2.98 o 
  -3   3   2        0.78        1.29      0.18 o 
  -2   3   2       47.21       50.48      0.81 o 
  -1   3   2        1.10        1.01      0.38 o 
   0   3   2      228.28      231.52      1.97 o 
   1   3   2       50.08       54.37      0.60 o 
   2   3   2       17.41       21.13      0.57 o 
   3   3   2       27.65       29.19      0.62 o 
   4   3   2       50.03       45.46      2.00 o 
  -6   4   2        0.20        0.08      0.43 o 
  -5   4   2       92.46       86.72      0.91 o 
  -4   4   2       34.57       37.27      0.62 o 
  -3   4   2      382.99      383.52      2.46 o 
  -2   4   2       23.27       21.35      0.64 o 
  -1   4   2        6.79        6.17      0.50 o 
   0   4   2       65.92       53.80      0.55 o 
   1   4   2       15.14       16.80      0.36 o 
   2   4   2       46.24       49.26      0.78 o 
   3   4   2        8.79        7.11      0.57 o 
   4   4   2       11.96       11.26      0.50 o 
  -6   5   2        8.79        8.22      0.44 o 
  -5   5   2        2.06        1.32      0.73 o 
  -4   5   2       13.63       15.01      0.41 o 
  -3   5   2       11.20        9.43      0.26 o 
  -2   5   2       54.42       56.66      1.08 o 
  -1   5   2      139.80      143.27      2.22 o 
   0   5   2        0.01        0.19      0.25 o 
   1   5   2       81.73       81.67      2.85 o 
   2   5   2        0.32        0.49      0.40 o 
   3   5   2        1.45        0.72      0.55 o 
  -5   6   2       22.98       21.31      0.49 o 
  -4   6   2        3.75        4.15      0.23 o 
  -3   6   2        5.00        4.10      0.12 o 
  -2   6   2       99.45       94.47      2.27 o 
  -1   6   2       21.30       21.47      0.55 o 
   0   6   2       15.91       15.82      0.57 o 
   1   6   2        0.05       -0.09      0.52 o 
   2   6   2       11.21       11.10      0.62 o 
  -5   7   2       60.87       62.74      1.72 o 
  -4   7   2       64.25       63.39      1.54 o 
  -3   7   2        2.42        2.62      0.61 o 
  -2   7   2        1.23        1.09      0.18 o 
  -1   7   2       21.42       22.59      0.57 o 
   0   7   2       17.82       17.75      0.59 o 
   1   7   2        1.37        0.78      0.67 o 
  -4   8   2       31.80       32.52      1.03 o 
  -3   8   2       63.16       62.24      1.22 o 
  -2   8   2        0.47        0.31      0.62 o 
  -1   8   2        2.72        2.47      0.30 o 
   0   8   2        5.01        5.33      0.82 o 
   0  -9   3        0.88        1.04      0.39 o 
   1  -9   3        4.45        3.59      1.13 o 
   2  -9   3       16.59       20.82      2.27 o 
   3  -9   3        0.81        1.81      1.23 o 
  -2  -8   3       35.18       31.43      0.63 o 
  -1  -8   3        3.03        1.92      0.42 o 
   0  -8   3       27.76       26.11      0.68 o 
   1  -8   3        0.58        0.88      0.27 o 
   2  -8   3       46.62       46.70      2.38 o 
   3  -8   3       25.46       28.09      1.54 o 
   4  -8   3       15.20       16.00      1.49 o 
  -3  -7   3        1.22        1.09      0.69 o 
  -2  -7   3        2.97        2.72      0.33 o 
  -1  -7   3      186.28      187.18      1.43 o 
   0  -7   3        0.25        0.10      0.24 o 
   1  -7   3       70.91       65.85      0.75 o 
   2  -7   3       15.65       13.41      0.24 o 
   3  -7   3       57.80       60.11      0.56 o 
   4  -7   3        8.44        9.50      0.37 o 
   5  -7   3       12.47       10.22      7.11 o 
  -3  -6   3       14.88       14.42      0.39 o 
  -2  -6   3        0.05        0.05      0.30 o 
  -1  -6   3       52.24       50.23      0.83 o 
   0  -6   3      322.78      339.83      4.39 o 
   1  -6   3        0.08        0.00      0.14 o 
   2  -6   3        2.54        1.55      0.79 o 
   3  -6   3      112.14      115.00      0.99 o 
   4  -6   3       27.52       27.38      0.60 o 
   5  -6   3        0.94        0.53      0.35 o 
  -4  -5   3       16.01       13.05      0.98 o 
  -3  -5   3        2.85        3.97      0.22 o 
  -2  -5   3       12.52       12.23      0.36 o 
  -1  -5   3       41.77       45.79      0.79 o 
   0  -5   3      172.37      166.75      1.17 o 
   1  -5   3      386.09      387.28      3.03 o 
   2  -5   3       31.79       25.39      0.83 o 
   3  -5   3        2.33        2.64      0.36 o 
   4  -5   3       78.15       82.96      0.87 o 
   5  -5   3        1.37        0.86      0.49 o 
  -5  -4   3        0.69        0.24      0.80 o 
  -4  -4   3        1.55        2.22      0.71 o 
  -3  -4   3      140.95      143.96      2.36 o 
  -2  -4   3       13.21       13.30      0.43 o 
  -1  -4   3       18.16       18.22      0.40 o 
   0  -4   3       75.27       87.99      2.13 o 
   1  -4   3       14.02       16.14      0.73 o 
   2  -4   3      146.35      150.56      1.51 o 
   3  -4   3       21.99       24.05      0.45 o 
   4  -4   3       12.26       12.02      2.19 o 
   5  -4   3       20.54       21.54      0.68 o 
  -5  -3   3       28.88       28.21      1.81 o 
  -4  -3   3        0.56        0.34      0.58 o 
  -3  -3   3        8.35        8.20      0.93 o 
  -2  -3   3      145.95      162.84      0.98 o 
  -1  -3   3        2.51        2.76      0.28 o 
   0  -3   3       12.82       13.48      0.66 o 
   1  -3   3      118.10      104.63      1.11 o 
   2  -3   3        1.55        0.98      0.48 o 
   3  -3   3        4.27        4.31      0.35 o 
   4  -3   3       25.84       24.69      0.71 o 
   5  -3   3        8.57        9.44      0.55 o 
  -5  -2   3       12.36       14.21      0.98 o 
  -4  -2   3       73.59       78.77      1.86 o 
  -3  -2   3        0.48        0.48      0.67 o 
  -2  -2   3      233.09      231.25      1.60 o 
  -1  -2   3      139.53      142.43      1.10 o 
   0  -2   3      653.10      686.31      4.35 o 
   1  -2   3        8.06        8.42      0.55 o 
   2  -2   3      230.71      245.60      1.91 o 
   3  -2   3       41.32       36.74      0.57 o 
   4  -2   3       31.07       31.24      0.68 o 
   5  -2   3       29.43       29.34      0.70 o 
  -6  -1   3        5.31        5.58      0.97 o 
  -5  -1   3       10.32       11.11      1.28 o 
  -4  -1   3      106.38      117.12      1.77 o 
  -3  -1   3        0.09        0.24      0.08 o 
  -2  -1   3      102.18      103.21      0.79 o 
  -1  -1   3      203.93      187.95      1.37 o 
   0  -1   3      344.49      332.44      2.21 o 
   1  -1   3      232.85      249.48      1.94 o 
   2  -1   3      231.17      222.93      1.48 o 
   3  -1   3      123.07      128.85      1.20 o 
   4  -1   3       11.24       11.53      0.67 o 
   5  -1   3       11.30       12.61      0.57 o 
  -6   0   3        0.87        1.28      1.26 o 
  -5   0   3        2.03        2.05      0.64 o 
  -4   0   3        5.34        5.11      0.20 o 
  -3   0   3      456.00      508.24      5.47 o 
  -2   0   3      125.01      146.47      1.03 o 
  -1   0   3     1454.81     1496.30     20.84 o 
   0   0   3       11.99       12.73      0.49 o 
   1   0   3      108.31      106.70      1.03 o 
   2   0   3        0.29        2.98      1.42 o 
   3   0   3       56.77       61.09      0.72 o 
   4   0   3       53.02       53.51      0.79 o 
   5   0   3        0.72        0.07      0.50 o 
  -6   1   3       16.52       16.73      1.43 o 
  -5   1   3        1.24        0.90      0.25 o 
  -4   1   3       54.18       49.46      0.57 o 
  -3   1   3       27.68       26.84      1.04 o 
  -2   1   3      221.07      266.10      1.77 o 
  -1   1   3       94.10      102.57      0.94 o 
   0   1   3      453.00      471.22      3.07 o 
   1   1   3      274.86      269.45      1.96 o 
   2   1   3        0.26        0.21      0.38 o 
   3   1   3        3.63        3.45      0.47 o 
   4   1   3        0.01        0.30      0.38 o 
   5   1   3        5.95        4.70      1.36 o 
  -6   2   3       41.81       41.11      0.66 o 
  -5   2   3        3.90        3.16      0.41 o 
  -4   2   3       63.26       62.27      1.11 o 
  -3   2   3       92.80       79.09      1.05 o 
  -2   2   3      259.11      267.06      1.82 o 
  -1   2   3       60.41       67.32      0.71 o 
   0   2   3      259.09      228.26      1.77 o 
   1   2   3        0.02        0.06      0.25 o 
   2   2   3       63.34       59.00      0.78 o 
   3   2   3        6.81        6.95      0.47 o 
   4   2   3        3.35        3.18      0.50 o 
  -6   3   3        1.78        1.97      0.38 o 
  -5   3   3      338.26      350.05      2.74 o 
  -4   3   3        4.45        4.94      0.29 o 
  -3   3   3      461.98      461.48      4.57 o 
  -2   3   3        0.18        0.16      0.24 o 
  -1   3   3       56.74       55.11      0.68 o 
   0   3   3       82.49       92.51      1.04 o 
   1   3   3       97.20      100.27      0.95 o 
   2   3   3        9.47        9.60      0.60 o 
   3   3   3        0.44        0.50      0.32 o 
   4   3   3       13.56       14.47      0.75 o 
  -6   4   3        2.28        2.00      0.69 o 
  -5   4   3       15.91       16.55      0.54 o 
  -4   4   3      502.82      503.20      4.45 o 
  -3   4   3       17.29       17.48      0.72 o 
  -2   4   3      281.85      280.76      3.02 o 
  -1   4   3       38.72       38.14      0.63 o 
   0   4   3       20.25       22.94      0.47 o 
   1   4   3        0.10        0.11      0.36 o 
   2   4   3        4.53        5.55      0.59 o 
   3   4   3        9.20        9.58      0.46 o 
  -6   5   3        5.84        5.65      0.47 o 
  -5   5   3        0.83        0.69      0.31 o 
  -4   5   3       79.71       75.86      0.82 o 
  -3   5   3      203.09      206.10      2.58 o 
  -2   5   3      124.73      115.05      1.77 o 
  -1   5   3        7.62        9.28      0.37 o 
   0   5   3       29.87       29.40      0.49 o 
   1   5   3        5.16        5.45      0.38 o 
   2   5   3        6.05        6.13      0.43 o 
   3   5   3        1.22        1.36      0.65 o 
  -5   6   3        3.54        3.11      0.50 o 
  -4   6   3        1.42        1.32      0.31 o 
  -3   6   3       29.21       28.81      1.05 o 
  -2   6   3       64.74       67.19      0.84 o 
  -1   6   3      119.00      119.12      1.27 o 
   0   6   3        7.43        8.19      0.46 o 
   1   6   3        0.50        0.41      0.47 o 
   2   6   3        1.55        2.01      0.69 o 
  -5   7   3        0.38        1.00      0.64 o 
  -4   7   3       38.24       36.22      1.13 o 
  -3   7   3        3.93        4.05      0.35 o 
  -2   7   3        2.15        2.45      0.47 o 
  -1   7   3        2.26        2.56      0.54 o 
   0   7   3       13.25       13.34      0.71 o 
   1   7   3        5.70        3.74      1.72 o 
  -4   8   3       17.69       19.18      0.94 o 
  -3   8   3       26.45       28.29      1.03 o 
  -2   8   3        7.88        7.37      1.58 o 
  -1   8   3        0.44        0.36      0.48 o 
   0  -9   4       28.93       29.39      0.66 o 
   1  -9   4        0.95        0.72      1.05 o 
   2  -9   4       27.53       27.95      1.64 o 
   3  -9   4       18.80       21.05      2.56 o 
  -2  -8   4        0.04        0.14      0.35 o 
  -1  -8   4       25.39       25.01      0.90 o 
   0  -8   4        7.08        6.65      0.54 o 
   1  -8   4        7.41        7.75      1.12 o 
   2  -8   4        2.39        2.42      0.25 o 
   3  -8   4       36.36       40.16      1.36 o 
   4  -8   4        9.59        9.34      1.77 o 
  -3  -7   4       10.05       11.59      1.35 o 
  -2  -7   4        1.15        1.17      0.34 o 
  -1  -7   4       13.00       12.88      0.56 o 
   0  -7   4       71.63       69.52      0.96 o 
   1  -7   4       45.26       45.65      0.65 o 
   2  -7   4        1.29        1.37      1.14 o 
   3  -7   4        5.75        4.83      0.34 o 
   4  -7   4       22.63       23.82      0.62 o 
  -3  -6   4        7.46        6.97      0.32 o 
  -2  -6   4       52.94       54.62      1.35 o 
  -1  -6   4        2.14        2.35      0.35 o 
   0  -6   4      275.57      273.60      1.91 o 
   1  -6   4       72.13       68.86      1.33 o 
   2  -6   4      114.05      110.61      1.62 o 
   3  -6   4        0.21        0.17      0.25 o 
   4  -6   4       36.79       38.08      0.77 o 
   5  -6   4        9.60        9.53      0.67 o 
  -4  -5   4        1.26        1.54      1.20 o 
  -3  -5   4       19.98       16.63      0.52 o 
  -2  -5   4       11.13       11.46      0.64 o 
  -1  -5   4       35.86       34.80      0.49 o 
   0  -5   4        0.12        0.14      0.73 o 
   1  -5   4      835.47      863.83      6.17 o 
   2  -5   4       79.41       75.98      1.23 o 
   3  -5   4       78.76       74.66      0.98 o 
   4  -5   4        1.89        1.30      0.50 o 
   5  -5   4       22.10       22.68      0.77 o 
  -5  -4   4        3.74        4.64      0.99 o 
  -4  -4   4        4.49        4.41      0.78 o 
  -3  -4   4        0.13        0.26      0.13 o 
  -2  -4   4      197.29      185.50      1.26 o 
  -1  -4   4       52.98       50.03      0.96 o 
   0  -4   4        6.94        7.01      0.52 o 
   1  -4   4        5.05        3.47      0.71 o 
   2  -4   4      453.71      462.72      3.64 o 
   3  -4   4       28.60       33.31      0.70 o 
   4  -4   4        5.54        6.27      0.75 o 
   5  -4   4        6.65        7.77      0.65 o 
  -5  -3   4        8.30        8.46      1.50 o 
  -4  -3   4       38.41       36.24      1.16 o 
  -3  -3   4        6.10        5.61      0.21 o 
  -2  -3   4      188.85      183.34      1.44 o 
  -1  -3   4      242.00      242.49      2.41 o 
   0  -3   4       12.15        5.64      0.48 o 
   1  -3   4       79.08       92.70      1.23 o 
   2  -3   4       35.59       35.37      0.88 o 
   3  -3   4      100.67      106.14      1.16 o 
   4  -3   4        0.18        0.21      0.43 o 
   5  -3   4        0.38        0.27      0.43 o 
  -5  -2   4        0.21        0.20      0.68 o 
  -4  -2   4       47.90       47.76      1.18 o 
  -3  -2   4       81.94       78.67      0.85 o 
  -2  -2   4       87.77       90.51      0.89 o 
  -1  -2   4     1101.67     1224.81      7.28 o 
   0  -2   4      117.30      111.47      1.11 o 
   1  -2   4       99.98      108.87      1.37 o 
   2  -2   4       20.00       27.42      0.80 o 
   3  -2   4        2.83        4.70      0.45 o 
   4  -2   4       16.16       17.21      0.72 o 
   5  -2   4        4.46        2.44      1.11 o 
  -6  -1   4        5.31        5.04      0.98 o 
  -5  -1   4        2.39        2.03      0.74 o 
  -4  -1   4       46.95       41.90      1.02 o 
  -3  -1   4      365.80      387.23      4.70 o 
  -2  -1   4        2.91        1.93      0.39 o 
  -1  -1   4       14.40       13.48      0.51 o 
   0  -1   4      545.77      550.34      3.80 o 
   1  -1   4        8.23       10.02      0.70 o 
   2  -1   4       44.29       47.37      0.90 o 
   3  -1   4       23.76       23.13      0.74 o 
   4  -1   4        3.20        2.89      0.49 o 
   5  -1   4        0.10        0.05      0.48 o 
  -6   0   4       20.70       22.54      1.64 o 
  -5   0   4       29.31       29.65      1.04 o 
  -4   0   4        0.40        0.08      0.19 o 
  -3   0   4       57.16       54.78      0.96 o 
  -2   0   4      709.29      747.54      5.72 o 
  -1   0   4       26.72       32.81      0.63 o 
   0   0   4      240.06      230.16      1.77 o 
   1   0   4       98.52      110.76      1.31 o 
   2   0   4       17.83       23.01      0.59 o 
   3   0   4        5.51        4.77      0.45 o 
   4   0   4       16.85       18.07      0.64 o 
  -6   1   4        6.10        6.29      0.85 o 
  -5   1   4       54.43       54.22      0.62 o 
  -4   1   4      112.45      106.85      1.09 o 
  -3   1   4       70.99       61.94      0.71 o 
  -2   1   4      187.36      194.83      1.50 o 
  -1   1   4       58.39       58.59      1.20 o 
   0   1   4      128.87      125.04      1.19 o 
   1   1   4       55.90       64.22      1.02 o 
   2   1   4      103.10      103.30      1.13 o 
   3   1   4        8.91       10.28      0.53 o 
   4   1   4        1.59        1.29      0.52 o 
  -6   2   4        1.21        0.89      0.30 o 
  -5   2   4       45.21       47.51      0.67 o 
  -4   2   4        1.32        1.20      0.48 o 
  -3   2   4       33.37       31.25      0.64 o 
  -2   2   4       47.45       42.08      0.67 o 
  -1   2   4      416.52      460.50      9.10 o 
   0   2   4        0.40        0.58      0.38 o 
   1   2   4      191.97      191.16      1.74 o 
   2   2   4        5.53        4.91      1.31 o 
   3   2   4       12.90       14.20      0.89 o 
   4   2   4        0.90        1.03      0.46 o 
  -6   3   4        0.16        0.27      0.32 o 
  -5   3   4        0.16        0.26      0.27 o 
  -4   3   4      210.97      207.61      3.78 o 
  -3   3   4       40.05       39.42      1.29 o 
  -2   3   4      128.38      116.40      1.35 o 
  -1   3   4       10.04        9.80      0.54 o 
   0   3   4       83.48       84.66      1.04 o 
   1   3   4        2.14        3.22      0.43 o 
   2   3   4       32.56       33.89      0.70 o 
   3   3   4        4.73        4.58      0.60 o 
  -6   4   4        4.81        4.78      0.44 o 
  -5   4   4        9.41        9.32      0.48 o 
  -4   4   4       92.48       87.46      1.43 o 
  -3   4   4      146.22      154.05      2.10 o 
  -2   4   4       89.98       87.66      1.15 o 
  -1   4   4       74.65       72.97      0.97 o 
   0   4   4       43.57       44.30      0.89 o 
   1   4   4        1.05        0.48      0.36 o 
   2   4   4        0.52        0.54      0.46 o 
   3   4   4        1.07        0.97      0.49 o 
  -5   5   4        6.59        6.40      0.40 o 
  -4   5   4        6.98        6.20      0.36 o 
  -3   5   4      428.97      420.95      4.62 o 
  -2   5   4       36.70       34.66      1.67 o 
  -1   5   4      146.79      141.67      2.10 o 
   0   5   4        2.71        3.26      0.43 o 
   1   5   4        3.40        3.40      0.47 o 
   2   5   4        0.12        0.14      0.50 o 
  -5   6   4       14.37       15.46      0.72 o 
  -4   6   4        0.12       -0.09      0.35 o 
  -3   6   4        0.14        0.35      0.71 o 
  -2   6   4      232.44      230.68      3.73 o 
  -1   6   4       11.85       11.63      1.02 o 
   0   6   4       53.26       56.28      1.40 o 
   1   6   4        2.54        3.28      0.53 o 
  -4   7   4        8.54        7.80      1.15 o 
  -3   7   4        0.82        0.58      0.26 o 
  -2   7   4        3.11        3.34      0.37 o 
  -1   7   4       28.91       26.23      0.82 o 
   0   7   4        0.25        0.49      0.61 o 
   0  -9   5       23.81       22.99      0.70 o 
   1  -9   5       32.18       33.95      0.66 o 
   2  -9   5       14.55       15.31      2.47 o 
  -1  -8   5        0.33        0.44      0.41 o 
   0  -8   5       27.93       26.24      0.87 o 
   1  -8   5       41.77       42.53      0.79 o 
   2  -8   5       20.15       20.40      1.26 o 
   3  -8   5        9.34        8.75      2.59 o 
  -2  -7   5       12.89       13.97      0.57 o 
  -1  -7   5        8.55        8.09      0.54 o 
   0  -7   5        4.08        4.70      0.40 o 
   1  -7   5       18.90       19.30      1.06 o 
   2  -7   5       21.17       21.49      1.17 o 
   3  -7   5        6.37        5.20      0.52 o 
   4  -7   5       10.12       10.36      0.72 o 
  -3  -6   5        4.08        4.48      0.28 o 
  -2  -6   5       46.62       45.82      1.16 o 
  -1  -6   5       72.19       71.39      0.88 o 
   0  -6   5        0.86        0.65      0.65 o 
   1  -6   5      134.89      138.92      1.85 o 
   2  -6   5        2.67        2.30      0.76 o 
   3  -6   5        0.72        0.38      0.33 o 
   4  -6   5        1.46        1.13      0.40 o 
  -4  -5   5        7.10        6.53      1.40 o 
  -3  -5   5       15.84       13.99      0.49 o 
  -2  -5   5       14.48       13.31      0.43 o 
  -1  -5   5       79.38       80.58      1.16 o 
   0  -5   5       30.00       30.33      0.95 o 
   1  -5   5        6.97        7.62      0.88 o 
   2  -5   5      319.07      315.69      3.48 o 
   3  -5   5       20.84       19.38      0.61 o 
   4  -5   5        7.16        6.60      0.63 o 
  -4  -4   5        1.71        2.36      1.19 o 
  -3  -4   5       21.57       20.32      0.40 o 
  -2  -4   5       22.50       18.98      0.72 o 
  -1  -4   5       76.18       73.54      1.06 o 
   0  -4   5      152.05      142.04      1.63 o 
   1  -4   5        0.44        0.51      0.60 o 
   2  -4   5      138.70      133.93      1.86 o 
   3  -4   5      167.42      164.50      1.51 o 
   4  -4   5       16.56       15.58      0.79 o 
   5  -4   5        0.87       -0.01      0.65 o 
  -5  -3   5       19.59       21.03      1.26 o 
  -4  -3   5       32.59       32.89      1.55 o 
  -3  -3   5       37.64       37.96      0.48 o 
  -2  -3   5       31.64       27.32      0.51 o 
  -1  -3   5      143.68      156.88      1.71 o 
   0  -3   5       43.51       44.81      0.98 o 
   1  -3   5       81.70       71.61      1.28 o 
   2  -3   5        5.13        5.50      0.87 o 
   3  -3   5      149.08      149.15      1.54 o 
   4  -3   5       48.09       47.77      0.94 o 
   5  -3   5        5.86        5.53      0.82 o 
  -5  -2   5       14.83       14.28      1.60 o 
  -4  -2   5        0.10       -0.06      0.51 o 
  -3  -2   5       32.72       33.09      0.54 o 
  -2  -2   5       50.87       52.19      0.67 o 
  -1  -2   5       67.77       66.44      1.60 o 
   0  -2   5      850.41      909.60      6.08 o 
   1  -2   5       25.69       23.72      0.81 o 
   2  -2   5        5.32        5.81      0.74 o 
   3  -2   5        1.22        1.29      0.54 o 
   4  -2   5       28.38       31.37      0.92 o 
  -5  -1   5        0.00        0.14      0.64 o 
  -4  -1   5       26.68       24.21      0.53 o 
  -3  -1   5       61.22       57.05      0.61 o 
  -2  -1   5      255.27      257.60      1.98 o 
  -1  -1   5       24.33       31.03      0.74 o 
   0  -1   5       16.29       16.38      0.68 o 
   1  -1   5      318.18      321.88      2.59 o 
   2  -1   5        0.78        0.61      0.74 o 
   3  -1   5        1.93        1.82      0.49 o 
   4  -1   5        0.44        0.84      0.58 o 
  -6   0   5       15.60       16.10      1.65 o 
  -5   0   5       24.41       24.75      0.50 o 
  -4   0   5        0.40       -0.03      0.27 o 
  -3   0   5        8.97        7.19      0.50 o 
  -2   0   5      126.02      121.04      1.27 o 
  -1   0   5      402.85      417.02      3.79 o 
   0   0   5       35.85       35.44      0.77 o 
   1   0   5      168.47      158.67      1.82 o 
   2   0   5       42.71       48.96      1.03 o 
   3   0   5       10.82       11.56      1.03 o 
   4   0   5        0.06        0.07      0.53 o 
  -6   1   5        1.02        1.52      0.79 o 
  -5   1   5       26.41       25.98      0.54 o 
  -4   1   5      141.31      148.05      1.82 o 
  -3   1   5       88.11       82.67      1.22 o 
  -2   1   5      152.35      140.35      2.51 o 
  -1   1   5      314.31      317.02      5.51 o 
   0   1   5       20.48       19.46      0.76 o 
   1   1   5        0.05        0.04      0.47 o 
   2   1   5       40.45       46.44      0.90 o 
   3   1   5        6.44        6.95      0.65 o 
   4   1   5        4.72        2.24      1.01 o 
  -6   2   5       20.70       20.66      0.58 o 
  -5   2   5        5.43        4.92      0.44 o 
  -4   2   5       99.07       96.98      1.48 o 
  -3   2   5      129.85      134.44      2.10 o 
  -2   2   5       77.48       79.32      1.06 o 
  -1   2   5       46.91       42.57      0.77 o 
   0   2   5      266.91      279.88      2.50 o 
   1   2   5        3.71        3.51      0.60 o 
   2   2   5       20.24       20.93      0.61 o 
   3   2   5        8.92        8.97      0.70 o 
  -6   3   5        2.25        2.18      0.49 o 
  -5   3   5       24.72       25.61      0.72 o 
  -4   3   5        0.04       -0.34      0.56 o 
  -3   3   5      120.32      123.74      1.52 o 
  -2   3   5       72.97       65.95      1.04 o 
  -1   3   5        6.93        4.78      0.51 o 
   0   3   5       17.52       20.67      1.30 o 
   1   3   5       31.03       31.98      0.65 o 
   2   3   5        2.82        3.80      0.48 o 
   3   3   5        4.78        1.38      1.30 o 
  -5   4   5        3.09        2.26      0.83 o 
  -4   4   5        1.61        1.97      0.68 o 
  -3   4   5       30.05       29.15      0.70 o 
  -2   4   5        0.44        0.68      0.54 o 
  -1   4   5        2.19        2.80      0.62 o 
   0   4   5        5.42        6.32      0.60 o 
   1   4   5       20.04       23.31      0.90 o 
   2   4   5        1.58        0.29      0.47 o 
  -5   5   5       17.47       18.79      0.72 o 
  -4   5   5        0.44        0.77      0.73 o 
  -3   5   5        0.82        0.89      1.24 o 
  -2   5   5      174.87      179.38      2.61 o 
  -1   5   5       14.08       14.33      0.75 o 
   0   5   5       19.85       20.38      0.70 o 
   1   5   5        0.46        0.54      0.49 o 
  -4   6   5       14.09       13.60      1.09 o 
  -3   6   5        7.32        6.66      1.01 o 
  -2   6   5       15.99       15.07      1.19 o 
  -1   6   5       84.42       87.61      1.11 o 
   0   6   5        6.43        6.38      0.79 o 
  -3   7   5       16.20       16.54      1.26 o 
  -2   7   5        1.03        1.00      0.42 o 
  -1   7   5       34.38       35.73      1.06 o 
  -1  -8   6       18.54       19.97      0.83 o 
   0  -8   6        0.00       -0.09      0.32 o 
   1  -8   6       29.06       28.12      1.06 o 
   2  -8   6       61.51       64.02      1.45 o 
  -2  -7   6       16.40       16.83      0.90 o 
  -1  -7   6        6.14        7.15      0.69 o 
   0  -7   6       15.06       15.53      1.25 o 
   1  -7   6        4.99        4.19      1.27 o 
   2  -7   6       45.90       49.13      1.47 o 
   3  -7   6       62.15       65.39      1.78 o 
  -3  -6   6        6.40        6.01      0.54 o 
  -2  -6   6        0.45        0.26      0.41 o 
  -1  -6   6       40.79       41.15      0.99 o 
   0  -6   6       40.58       46.53      1.45 o 
   1  -6   6        9.45        9.59      0.82 o 
   2  -6   6       40.10       41.12      1.35 o 
   3  -6   6       12.38       12.82      1.02 o 
   4  -6   6       18.24       17.51      1.85 o 
  -4  -5   6        4.77        4.67      0.89 o 
  -3  -5   6       14.89       13.79      0.49 o 
  -2  -5   6       36.58       35.82      0.68 o 
  -1  -5   6       72.32       69.91      1.17 o 
   0  -5   6       96.67       98.79      1.80 o 
   1  -5   6       19.77       20.30      0.93 o 
   2  -5   6        0.83        1.14      1.22 o 
   3  -5   6       29.36       31.82      1.13 o 
   4  -5   6        0.03        0.27      0.50 o 
  -4  -4   6       44.96       47.55      1.87 o 
  -3  -4   6        0.36        0.16      0.33 o 
  -2  -4   6       35.79       34.45      0.76 o 
  -1  -4   6       54.10       52.61      1.05 o 
   0  -4   6      118.00      116.79      1.89 o 
   1  -4   6      134.50      138.64      2.20 o 
   2  -4   6        1.10        0.44      0.82 o 
   3  -4   6       59.46       55.31      1.51 o 
   4  -4   6        2.60        2.11      0.95 o 
  -5  -3   6       27.93       28.13      1.35 o 
  -4  -3   6        6.44        6.09      1.08 o 
  -3  -3   6       44.58       47.33      0.86 o 
  -2  -3   6       39.94       45.03      0.85 o 
  -1  -3   6       91.98       88.66      1.28 o 
   0  -3   6        9.81       11.54      0.90 o 
   1  -3   6       58.57       54.92      1.14 o 
   2  -3   6       44.89       46.67      1.38 o 
   3  -3   6        1.62        1.53      0.52 o 
   4  -3   6       59.31       58.38      1.29 o 
  -5  -2   6       29.43       33.02      1.83 o 
  -4  -2   6      131.51      129.14      1.29 o 
  -3  -2   6       73.53       77.37      0.99 o 
  -2  -2   6       11.42       10.17      0.80 o 
  -1  -2   6       45.43       47.53      1.21 o 
   0  -2   6       58.81       55.29      1.22 o 
   1  -2   6       96.95       93.26      1.59 o 
   2  -2   6       41.98       39.61      1.28 o 
   3  -2   6        5.23        4.34      0.54 o 
   4  -2   6        5.75        6.25      0.66 o 
  -5  -1   6        2.66        2.31      0.77 o 
  -4  -1   6       20.63       21.26      0.47 o 
  -3  -1   6      236.48      226.38      1.81 o 
  -2  -1   6       84.60       86.40      1.29 o 
  -1  -1   6       51.54       50.65      1.33 o 
   0  -1   6       32.38       27.85      1.32 o 
   1  -1   6       38.59       35.85      1.17 o 
   2  -1   6       28.61       29.52      1.17 o 
   3  -1   6       10.50       10.88      0.81 o 
   4  -1   6        2.11        0.40      0.49 o 
  -5   0   6        0.18        0.01      0.45 o 
  -4   0   6        0.80        1.40      0.32 o 
  -3   0   6        2.79        1.92      0.76 o 
  -2   0   6       12.61       12.00      0.61 o 
  -1   0   6       47.42       44.93      0.87 o 
   0   0   6       57.30       58.98      1.07 o 
   1   0   6       24.08       21.85      1.44 o 
   2   0   6       88.20       89.67      1.40 o 
   3   0   6        3.38        2.79      1.06 o 
  -5   1   6       38.95       37.57      0.75 o 
  -4   1   6        0.46        0.20      0.47 o 
  -3   1   6        3.95        6.24      0.57 o 
  -2   1   6       13.28       12.36      0.86 o 
  -1   1   6       56.06       49.77      1.03 o 
   0   1   6      138.90      139.69      2.50 o 
   1   1   6        3.20        3.11      0.86 o 
   2   1   6        0.09        0.22      0.50 o 
   3   1   6       17.80       20.31      0.75 o 
  -5   2   6       24.82       21.89      0.74 o 
  -4   2   6       96.91       92.77      1.17 o 
  -3   2   6       84.94       82.26      1.03 o 
  -2   2   6       18.27       17.38      1.43 o 
  -1   2   6        0.30        0.02      0.57 o 
   0   2   6       34.90       33.02      0.89 o 
   1   2   6       84.76       87.73      1.49 o 
   2   2   6        0.01       -0.01      0.38 o 
   3   2   6        3.05        0.71      0.80 o 
  -5   3   6        5.66        5.33      0.63 o 
  -4   3   6        7.57        4.59      1.25 o 
  -3   3   6       34.66       32.29      0.89 o 
  -2   3   6      141.16      141.37      2.28 o 
  -1   3   6       78.26       73.90      2.04 o 
   0   3   6       14.64       13.26      0.85 o 
   1   3   6       24.50       27.77      0.71 o 
   2   3   6        7.10        6.66      1.85 o 
  -5   4   6       46.79       48.46      1.59 o 
  -4   4   6       25.87       23.86      1.13 o 
  -3   4   6        0.86        0.80      0.62 o 
  -2   4   6       33.96       34.40      1.05 o 
  -1   4   6       16.31       15.50      0.94 o 
   0   4   6       28.07       29.20      0.93 o 
   1   4   6        1.56        1.79      0.64 o 
  -4   5   6        7.95        8.56      1.61 o 
  -3   5   6       14.99       14.31      1.17 o 
  -2   5   6        2.36        2.15      0.99 o 
  -1   5   6       25.37       26.72      1.33 o 
   0   5   6        0.00       -0.08      0.52 o 
  -4   6   6       28.61       27.37      1.44 o 
  -3   6   6        2.75        2.09      1.67 o 
  -2   6   6        0.21        0.47      0.98 o 
  -1   6   6        3.10        3.17      0.61 o 
   0  -8   7        7.72        8.87      0.98 o 
   1  -8   7        0.56        1.05      0.96 o 
  -2  -7   7        0.00       -0.15      0.45 o 
  -1  -7   7        3.62        2.66      0.77 o 
   0  -7   7       20.10       21.48      1.10 o 
   1  -7   7        3.10        2.55      0.84 o 
   2  -7   7        0.86       -0.11      0.95 o 
  -3  -6   7       21.02       21.60      0.88 o 
  -2  -6   7        9.30        9.46      0.47 o 
  -1  -6   7        5.97        4.47      1.00 o 
   0  -6   7        2.65        2.47      0.86 o 
   1  -6   7       36.39       36.96      1.11 o 
   2  -6   7        1.27        0.41      0.78 o 
   3  -6   7       10.95       10.48      2.61 o 
  -3  -5   7        1.51        1.25      0.59 o 
  -2  -5   7       36.76       36.78      0.88 o 
  -1  -5   7       22.04       22.69      1.17 o 
   0  -5   7       70.80       68.99      1.21 o 
   1  -5   7       12.17       12.56      1.45 o 
   2  -5   7       21.25       20.86      1.09 o 
   3  -5   7        0.61        0.21      0.80 o 
  -4  -4   7        3.53        3.26      1.41 o 
  -3  -4   7        0.40        0.17      0.29 o 
  -2  -4   7        0.01       -0.28      0.49 o 
  -1  -4   7       28.86       25.75      0.79 o 
   0  -4   7        6.62        7.40      0.78 o 
   1  -4   7       94.60       92.93      1.56 o 
   2  -4   7       23.86       28.68      1.33 o 
   3  -4   7        4.44        1.56      1.50 o 
  -4  -3   7        3.12        3.42      0.27 o 
  -3  -3   7       82.50       86.25      1.03 o 
  -2  -3   7        0.26        0.35      0.50 o 
  -1  -3   7       29.13       29.84      0.86 o 
   0  -3   7       57.59       55.61      1.33 o 
   1  -3   7       10.27       10.27      1.07 o 
   2  -3   7       56.01       57.62      1.62 o 
   3  -3   7        7.47        0.13      0.61 o 
  -5  -2   7        3.46        3.49      0.92 o 
  -4  -2   7       99.70      102.97      0.96 o 
  -3  -2   7       18.05       18.46      0.63 o 
  -2  -2   7      322.11      338.52      2.66 o 
  -1  -2   7        0.15        0.15      0.67 o 
   0  -2   7       49.91       50.68      1.47 o 
   1  -2   7       32.56       30.95      1.23 o 
   2  -2   7       16.44       15.98      1.15 o 
   3  -2   7       26.26       29.36      0.82 o 
  -5  -1   7        1.71        1.49      0.83 o 
  -4  -1   7       17.43       19.35      0.57 o 
  -3  -1   7      191.57      196.49      1.69 o 
  -2  -1   7       30.85       28.61      0.91 o 
  -1  -1   7      170.70      170.43      1.78 o 
   0  -1   7       10.82       12.73      0.85 o 
   1  -1   7       37.60       34.72      1.24 o 
   2  -1   7        1.11        0.42      0.84 o 
   3  -1   7        4.69        1.46      1.33 o 
  -5   0   7        1.04        1.23      0.68 o 
  -4   0   7        2.75        2.75      0.44 o 
  -3   0   7       48.70       53.41      0.83 o 
  -2   0   7      218.76      209.50      1.94 o 
  -1   0   7        0.13        0.72      0.97 o 
   0   0   7       24.94       26.14      0.93 o 
   1   0   7       10.74        9.50      3.12 o 
   2   0   7        8.04        2.31      2.21 o 
   3   0   7        5.88       -0.05      0.61 o 
  -5   1   7       18.96       18.47      0.87 o 
  -4   1   7       19.45       17.63      1.05 o 
  -3   1   7       24.08       24.50      0.67 o 
  -2   1   7        3.23        3.82      0.89 o 
  -1   1   7      124.72      117.79      1.48 o 
   0   1   7       10.36       10.86      1.46 o 
   1   1   7       18.68       19.88      0.94 o 
   2   1   7        1.48        0.39      0.56 o 
  -5   2   7       33.79       33.00      1.10 o 
  -4   2   7        4.97        4.90      0.51 o 
  -3   2   7       34.29       32.93      0.79 o 
  -2   2   7        0.04        0.17      0.53 o 
  -1   2   7        0.75        1.31      0.77 o 
   0   2   7        4.33        2.87      2.15 o 
   1   2   7        8.29        5.60      3.98 o 
   2   2   7        6.06        1.87      1.81 o 
  -5   3   7       17.38       17.67      1.06 o 
  -4   3   7       22.46       21.65      0.73 o 
  -3   3   7       23.07       24.24      0.79 o 
  -2   3   7       16.81       16.49      0.87 o 
  -1   3   7        8.55        9.94      1.02 o 
   0   3   7        1.95        1.22      0.95 o 
   1   3   7        2.50        0.79      0.78 o 
  -4   4   7       16.12       19.09      1.21 o 
  -3   4   7       33.17       31.08      1.04 o 
  -2   4   7       34.04       34.54      0.99 o 
  -1   4   7       26.30       28.72      0.97 o 
   0   4   7        4.84        1.98      2.17 o 
  -3   5   7        2.69        1.37      1.51 o 
  -2   5   7       14.85       15.52      1.03 o 
  -1   5   7        4.28        3.37      2.60 o 
  -1  -7   8        0.04       -0.20      0.95 o 
   0  -7   8        6.79        6.55      1.36 o 
   1  -7   8       21.49       20.60      1.11 o 
  -2  -6   8       34.27       35.82      1.00 o 
  -1  -6   8        1.08        1.26      0.77 o 
   0  -6   8        2.88        2.79      0.92 o 
   1  -6   8        5.62        5.65      1.14 o 
   2  -6   8       15.11       15.12      1.13 o 
  -3  -5   8        0.28        0.38      0.46 o 
  -2  -5   8       28.03       26.98      1.13 o 
  -1  -5   8       50.49       49.01      1.23 o 
   0  -5   8        3.31        3.85      0.79 o 
   1  -5   8       12.40       11.73      0.99 o 
   2  -5   8        6.33        5.89      1.21 o 
  -3  -4   8       24.61       25.68      0.92 o 
  -2  -4   8        0.06        0.25      0.76 o 
  -1  -4   8       36.51       34.44      0.97 o 
   0  -4   8       26.79       23.56      1.16 o 
   1  -4   8        0.44        0.08      0.69 o 
   2  -4   8        9.29        9.79      1.03 o 
  -4  -3   8       13.13       12.28      0.74 o 
  -3  -3   8        1.51        1.49      0.53 o 
  -2  -3   8        0.24        0.14      0.58 o 
  -1  -3   8       10.74       10.68      0.76 o 
   0  -3   8       31.25       29.85      1.21 o 
   1  -3   8       19.88       18.16      1.03 o 
   2  -3   8       11.86       11.06      1.04 o 
   3  -3   8        5.54        2.45      1.97 o 
  -4  -2   8        0.01       -0.03      0.27 o 
  -3  -2   8       54.21       58.36      1.00 o 
  -2  -2   8       10.77       10.28      0.65 o 
  -1  -2   8       41.46       47.30      1.24 o 
   0  -2   8        5.20        4.76      0.93 o 
   1  -2   8       15.06       13.61      1.17 o 
   2  -2   8        6.51        0.02      0.80 o 
  -4  -1   8       12.57       12.14      0.75 o 
  -3  -1   8       36.19       35.71      0.86 o 
  -2  -1   8       63.79       66.62      1.48 o 
  -1  -1   8       72.39       74.62      1.41 o 
   0  -1   8       21.36       22.17      0.97 o 
   1  -1   8        1.79        1.04      1.10 o 
   2  -1   8        7.55        5.53      3.87 o 
  -4   0   8        5.60        5.76      0.64 o 
  -3   0   8        8.36        8.63      0.67 o 
  -2   0   8      157.60      163.07      1.77 o 
  -1   0   8       83.77       84.39      1.35 o 
   0   0   8       94.68       96.08      3.86 o 
   1   0   8        2.22        1.88      1.71 o 
   2   0   8        3.23        1.96      1.66 o 
  -4   1   8       15.21       16.29      0.75 o 
  -3   1   8        2.17        2.47      0.56 o 
  -2   1   8        1.77        1.76      0.98 o 
  -1   1   8       88.93       91.16      1.64 o 
   0   1   8       53.33       53.18      2.49 o 
   1   1   8       26.49       29.86      1.37 o 
  -4   2   8       66.05       70.65      1.15 o 
  -3   2   8        3.20        2.91      2.02 o 
  -2   2   8        0.48        0.36      0.93 o 
  -1   2   8        1.26        2.11      0.72 o 
   0   2   8       21.30       20.94      1.01 o 
   1   2   8        5.66        3.74      2.62 o 
  -4   3   8       29.82       29.87      1.07 o 
  -3   3   8       34.03       34.85      0.97 o 
  -2   3   8       16.09       16.52      1.04 o 
  -1   3   8        4.60        1.13      2.18 o 
   0   3   8        0.13        0.28      1.15 o 
  -3   4   8       14.49       15.36      1.01 o 
  -2   4   8        9.06        9.68      0.87 o 
  -1   4   8       21.67       23.79      1.09 o 
   0  -6   9        0.02       -0.98      1.28 o 
  -2  -5   9       10.43       11.18      1.62 o 
  -1  -5   9       27.51       26.67      0.97 o 
   0  -5   9       13.81       15.16      1.17 o 
   1  -5   9        0.13       -0.09      0.78 o 
  -2  -4   9       27.89       28.96      0.89 o 
  -1  -4   9       39.04       41.83      1.26 o 
   0  -4   9       53.58       53.02      2.22 o 
   1  -4   9        6.46        6.61      1.21 o 
  -3  -3   9       49.75       52.30      0.93 o 
  -2  -3   9       35.01       35.50      0.94 o 
  -1  -3   9       16.30       15.66      0.88 o 
   0  -3   9       16.22       16.34      1.21 o 
   1  -3   9       30.78       31.78      1.78 o 
  -3  -2   9        2.07        2.41      0.54 o 
  -2  -2   9       53.32       58.44      1.54 o 
  -1  -2   9       12.12       12.28      1.02 o 
   0  -2   9        3.16        3.28      1.37 o 
   1  -2   9        4.07        4.60      0.97 o 
  -3  -1   9        1.08        1.20      0.54 o 
  -2  -1   9        7.88        8.23      0.94 o 
  -1  -1   9        5.69        5.93      1.00 o 
   0  -1   9        6.88        7.53      1.06 o 
   1  -1   9        3.34        1.38      1.57 o 
  -3   0   9        5.94        5.02      3.09 o 
  -2   0   9        3.48        1.89      1.60 o 
  -1   0   9       45.40       46.81      1.82 o 
   0   0   9        0.43        0.84      0.92 o 
   1   0   9       22.93       24.91      1.20 o 
  -3   1   9       20.69       20.98      0.86 o 
  -2   1   9        3.85        2.37      2.68 o 
  -1   1   9       18.51       19.17      0.98 o 
   0   1   9       33.63       34.59      1.89 o 
  -3   2   9       19.49       21.65      0.92 o 
  -2   2   9        5.53        1.40      2.68 o 
  -1   2   9        0.44        0.56      0.74 o 
  -1  -3  10       15.29       15.43      0.98 o 
  -2  -2  10        3.86        1.36      1.97 o 
  -1  -2  10       40.26       42.70      1.42 o 
  -2  -1  10        1.66        0.77      0.79 o 
  -1  -1  10       16.27       16.93      1.20 o 
                                                 
